# Supplementary material for: Lack of Dietary Polyunsaturated Fatty Acids Causes Synapse Dysfunction in the Drosophila Visual System
Source: PLoS One. 2015 Aug 26;10(8):e0135353. doi: 10.1371/journal.pone.0135353 (PMC4550417; doi:10.1371/journal.pone.0135353)
Supplement: S3 Table — (A-B) Detailed statistical values corresponding to data shown in Fig 2A and 2B. (C-E) Detailed statistical values corresponding to data shown in Fig 3B: SNP, “on”-transient, and “off”-transient. (XLSX) [file pone.0135353.s006.xlsx]

## Sheet: Sheet1
	S3A Table: Statistical values for figure 2A
	Sample	test	statistical values			Mulitple comparison test
	high-PUFA; low-PUFA	t-test	t = 6.833	****P < 0.0001	df = 48
	high-PUFA; low-PUFA ; low-PUFA + WO	1-way ANOVA	P < 0.0001	****P < 0.0001	F (2,72) = 52.84	high-PUFA; low-PUFA	Mean Diff.	0.2624	t = 7.464	95 % Cl of diff	0.1762 to 0.3486	****p < 0.0001
						high-PUFA; low-PUFA + WO	Mean Diff.	-0.084	t = 2.389	95 % Cl of diff	-0.1702 to 0.002172	p > 0.05
						low-PUFA ; low-PUFA + WO	Mean Diff.	-0.3464	t = 9.853	95 % Cl of diff	-0.4326 to -0.2602	****p < 0.0001
	high-PUFA; low-PUFA ; low-PUFA + LO	1-way ANOVA	P < 0.0001	****P < 0.0001	F (2,72) = 97.66	high-PUFA; low-PUFA	Mean Diff.	0.2624	t = 7.240	95 % Cl of diff	0.1736 to 0.3512	****p < 0.0001
						high-PUFA; low-PUFA + LO	Mean Diff.	-0.244	t = 6.733	95 % Cl of diff	-0.3328 to -0.1552	****p < 0.0001
						low-PUFA ; low-PUFA + LO	Mean Diff.	-0.5064	t = 13.97	95 % Cl of diff	-0.5952 to -0.4176	****p < 0.0001
	high-PUFA; low-PUFA ; low-PUFA + 18:0	1-way ANOVA	P < 0.0001	****P < 0.0001	F (2,72) = 53.97	high-PUFA; low-PUFA	Mean Diff.	0.2624	t = 7.524	95 % Cl of diff	0.1769 to 0.3479	****p < 0.0001
						high-PUFA; low-PUFA + 18:0	Mean Diff.	0.3476	t = 9.967	95 % Cl of diff	0.2621 to 0.4331	****p < 0.0001
						low-PUFA ; low-PUFA + 18:0	Mean Diff.	0.0852	t = 2.443	95 % Cl of diff	-0.0002885 to 0.1707	p > 0.05
	high-PUFA; low-PUFA ; low-PUFA + 18:1	1-way ANOVA	P < 0.0001	****P < 0.0001	F (2,72) = 24.03	high-PUFA; low-PUFA	Mean Diff.	0.2624	t = 6.316	95 % Cl of diff	0.1606 to 0.3642	****p < 0.0001
						high-PUFA; low-PUFA + 18:1	Mean Diff.	0.234	t = 5.633	95 % Cl of diff	0.1322 to 0.3358	****p < 0.0001
						low-PUFA ; low-PUFA + 18:1	Mean Diff.	-0.0284	t = 0.6836	95 % Cl of diff	-0.1302 to 0.07343	p > 0.05
	high-PUFA; low-PUFA ; low-PUFA + 18:2	1-way ANOVA	P < 0.0001	****P < 0.0001	F (2,72) = 31.91	high-PUFA; low-PUFA	Mean Diff.	0.2624	t = 6.359	95 % Cl of diff	0.1612 to 0.3636	****p < 0.0001
						high-PUFA; low-PUFA + 18:2	Mean Diff.	-0.0416	t = 1.008	95 % Cl of diff	-0.1428 to 0.05955	p > 0.05
						low-PUFA ; low-PUFA + 18:2	Mean Diff.	-0.304	t = 7.367	95 % Cl of diff	-0.4052 to -0.2028	****p < 0.0001
	high-PUFA; low-PUFA ; low-PUFA + 18:3	1-way ANOVA	P < 0.0001	****P < 0.0001	F (2,72) = 62.24	high-PUFA; low-PUFA	Mean Diff.	0.2624	t = 6.669	95 % Cl of diff	0.1659 to 0.3589	****p < 0.0001
						high-PUFA; low-PUFA + 18:3	Mean Diff.	-0.1736	t = 4.412	95 % Cl of diff	-0.2701 to -0.07715	***p < 0.001
						low-PUFA ; low-PUFA + 18:3	Mean Diff.	-0.4360	t = 11.08	95 % Cl of diff	-0.5325 to -0.3395	****p < 0.0001
	high-PUFA; low-PUFA ; low-PUFA + 48h 18:3	KW-test	P < 0.0001	****P < 0.0001	H = 36.27	high-PUFA; low-PUFA	Diff. in rank sum.	25.88				***p < 0.001
						high-PUFA; low-PUFA + 48h 18:3	Diff. in rank sum.	-10.10				p > 0.05
						low-PUFA ; low-PUFA + 48h 18:3	Diff. in rank sum.	-35.98				***p < 0.001
	S3B Table: Statistical values for figure 2B
	Sample	test	statistical values			Mulitple comparison test
	high-PUFA; low-PUFA	t-test	t = 0.1158	P = 0.9085	df = 34
	high-PUFA; low-PUFA ; low-PUFA + WO	KW-test	P = 0.7414	P > 0.05	H = 0.5984	high-PUFA; low-PUFA	Diff. in rank sum.	-1.944				p > 0.05
						high-PUFA; low-PUFA + WO	Diff. in rank sum.	-4.056				p > 0.05
						low-PUFA ; low-PUFA + WO	Diff. in rank sum.	-2.111				p > 0.05
	high-PUFA; low-PUFA ; low-PUFA + LO	KW-test	P = 0.9349	P > 0.05	H = 0.1347	high-PUFA; low-PUFA	Diff. in rank sum.	-1.667				p > 0.05
						high-PUFA; low-PUFA + LO	Diff. in rank sum.	0.0				p > 0.05
						low-PUFA ; low-PUFA + LO	Diff. in rank sum.	1.667				p > 0.05
	high-PUFA; low-PUFA ; low-PUFA + 18:0	1-way ANOVA	P = 0.7777	P > 0.05	F (2,51) = 0.2526	high-PUFA; low-PUFA	Mean Diff.	-0.01047	t = 0.1209	95 % Cl of diff	-0.2247 to 0.2038	p > 0.05
						high-PUFA; low-PUFA + 18:0	Mean Diff.	0.04726	t = 0.5462	95 % Cl of diff	-0.1670 to 0.2615	p > 0.05
						low-PUFA ; low-PUFA + 18:0	Mean Diff.	0.05773	t = 0.6671	95 % Cl of diff	-0.1565 to 0.2720	p > 0.05
	high-PUFA; low-PUFA ; low-PUFA + 18:1	1-way ANOVA	P = 0.7512	P > 0.05	F (2,51) = 0.2877	high-PUFA; low-PUFA	Mean Diff.	-0.01047	t = 0.1133	95 % Cl of diff	-0.2396 to 0.2187	p > 0.05
						high-PUFA; low-PUFA + 18:1	Mean Diff.	0.0549	t = 0.5931	95 % Cl of diff	-0.1742 to 0.2840	p > 0.05
						low-PUFA ; low-PUFA + 18:1	Mean Diff.	0.06537	t = 0.7062	95 % Cl of diff	-0.1638 to 0.2945	p > 0.05
	high-PUFA; low-PUFA ; low-PUFA + 18:2	1-way ANOVA	P = 0.2369	P > 0.05	F (2,51) = 1.481	high-PUFA; low-PUFA	Mean Diff.	-0.01047	t = 0.1174	95 % Cl of diff	-0.2311 to 0.2101	p > 0.05
						high-PUFA; low-PUFA + 18:2	Mean Diff.	0.1273	t = 1.429	95 % Cl of diff	-0.09330 to 0.3479	p > 0.05
						low-PUFA ; low-PUFA + 18:2	Mean Diff.	0.1378	t = 1.546	95 % Cl of diff	-0.08283 to 0.3584	p > 0.05
	high-PUFA; low-PUFA ; low-PUFA + 18:3	1-way ANOVA	P = 0.1603	P > 0.05	F (2,51) = 1.898	high-PUFA; low-PUFA	Mean Diff.	-0.01047	t = 0.1212	95 % Cl of diff	-0.2243 to 0.2034	p > 0.05
						high-PUFA; low-PUFA + 18:3	Mean Diff.	-0.1507	t = 1.745	95 % Cl of diff	-0.3645 to 0.06313	p > 0.05
						low-PUFA ; low-PUFA + 18:3	Mean Diff.	-0.1402	t = 1.624	95 % Cl of diff	-0.3541 to 0.07359	p > 0.05
	high-PUFA; low-PUFA ; low-PUFA + 48h 18:3	1-way ANOVA	P = 0.9314	P > 0.05	F (2,51) = 0.07121	high-PUFA; low-PUFA	Mean Diff.	-0.01047	t = 0.1257	95 % Cl of diff	-0.2166 to 0.1957	p > 0.05
						high-PUFA; low-PUFA + 48h 18:3	Mean Diff.	-0.03089	t = 0.3710	95 % Cl of diff	-0.2370 to 0.1752	p > 0.05
						low-PUFA ; low-PUFA + 48h 18:3	Mean Diff.	-0.02043	t = 0.2453	95 % Cl of diff	-0.2266 to 0.1857	p > 0.05
	S3C Table: Statistical values for figure 3B SNP
	Sample	test	statistical values			Mulitple comparison test
	high-PUFA; low-PUFA	Mann-Whitney test	P = 0.2412	P > 0.05	U = 34
	high-PUFA; low-PUFA ; low-PUFA + WO	KW-test	P = 0.3199	P > 0.05	H = 2.279	high-PUFA; low-PUFA	Diff. in rank sum.	-4.700	p > 0.05
						high-PUFA; low-PUFA + WO	Diff. in rank sum.	0.8000	p > 0.05
						low-PUFA ; low-PUFA + WO	Diff. in rank sum.	5.500	p > 0.05
	high-PUFA; low-PUFA ; low-PUFA + LO	KW-test	P = 0.0934	P > 0.05	H = 4.742	high-PUFA; low-PUFA	Diff. in rank sum.	-3.750	p > 0.05
						high-PUFA; low-PUFA + LO	Diff. in rank sum.	4.800	p > 0.05
						low-PUFA ; low-PUFA + LO	Diff. in rank sum.	8.550	p > 0.05
	high-PUFA; low-PUFA ; low-PUFA + 18:0	KW-test	P = 0.2472	P > 0.05	H = 2.795	high-PUFA; low-PUFA	Diff. in rank sum.	-4.800	p > 0.05
						high-PUFA; low-PUFA + 18:0	Diff. in rank sum.	-6.300	p > 0.05
						low-PUFA ; low-PUFA + 18:0	Diff. in rank sum.	-1.500	p > 0.05
	high-PUFA; low-PUFA ; low-PUFA + 18:1	KW-test	P = 0.3090	P > 0.05	H = 2.349	high-PUFA; low-PUFA	Diff. in rank sum.	-5.85	p > 0.05
						high-PUFA; low-PUFA + 18:1	Diff. in rank sum.	-4.2	p > 0.05
						low-PUFA ; low-PUFA + 18:1	Diff. in rank sum.	1.65	p > 0.05
	high-PUFA; low-PUFA ; low-PUFA + 18:2	KW-test	P = 0.1627	P > 0.05	H = 3.632	high-PUFA; low-PUFA	Diff. in rank sum.	-3.900	p > 0.05
						high-PUFA; low-PUFA + 18:2	Diff. in rank sum.	3.600	p > 0.05
						low-PUFA ; low-PUFA + 18:2	Diff. in rank sum.	7.500	p > 0.05
	high-PUFA; low-PUFA ; low-PUFA + 18:3	KW-test	P = 0.1614	P > 0.05	H = 3.647	high-PUFA; low-PUFA	Diff. in rank sum.	-3.300	p > 0.05
						high-PUFA; low-PUFA + 18:3	Diff. in rank sum.	4.200	p > 0.05
						low-PUFA ; low-PUFA + 18:3	Diff. in rank sum.	7.500	p > 0.05
	high-PUFA; low-PUFA ; low-PUFA + 48h 18:3	KW-test	P = 0.4052	P > 0.05	H = 1.807	high-PUFA; low-PUFA	Diff. in rank sum.	-5	p > 0.05
						high-PUFA; low-PUFA + 48h 18:3	Diff. in rank sum.	-4.000	p > 0.05
						low-PUFA ; low-PUFA + 48h 18:3	Diff. in rank sum.	1.000	p > 0.05
	S3D Table: Statistical values for figure 3B "on"-transient
	Sample	test	statistical values			Mulitple comparison test
	high-PUFA; low-PUFA	Mann-Whitney test	P = 0.0029	**P < 0.01	U = 12
	high-PUFA; low-PUFA ; low-PUFA + WO	KW-test	P = 0.0006	***P < 0.001	H = 14.79	high-PUFA; low-PUFA	Diff. in rank sum.	9.300	p > 0.05
						high-PUFA; low-PUFA + WO	Diff. in rank sum.	-5.700	p > 0.05
						low-PUFA ; low-PUFA + WO	Diff. in rank sum.	-15.00	***p < 0.001
	high-PUFA; low-PUFA ; low-PUFA + LO	KW-test	P = 0.0004	***P < 0.001	H = 15.73	high-PUFA; low-PUFA	Diff. in rank sum.	11.50	p* < 0.05
						high-PUFA; low-PUFA + LO	Diff. in rank sum.	-3.400	p > 0.05
						low-PUFA ; low-PUFA + LO	Diff. in rank sum.	-14.90	***p < 0.001
	high-PUFA; low-PUFA ; low-PUFA + 18:0	KW-test	P = 0.0068	**P < 0.01	H = 9.990	high-PUFA; low-PUFA	Diff. in rank sum.	12.4	**p < 0.01
						high-PUFA; low-PUFA + 18:0	Diff. in rank sum.	7.1	p > 0.05
						low-PUFA ; low-PUFA + 18:0	Diff. in rank sum.	-5.3	p > 0.05
	high-PUFA; low-PUFA ; low-PUFA + 18:1	KW-test	P = 0.0036	**P < 0.01	H = 11.27	high-PUFA; low-PUFA	Diff. in rank sum.	13.2	**p < 0.01
						high-PUFA; low-PUFA + 18:1	Diff. in rank sum.	7.2	p > 0.05
						low-PUFA ; low-PUFA + 18:1	Diff. in rank sum.	-6	p > 0.05
	high-PUFA; low-PUFA ; low-PUFA + 18:2	KW-test	P = 0.0122	*P < 0.05	H = 8.805	high-PUFA; low-PUFA	Diff. in rank sum.	11.6	**p < 0.01
						high-PUFA; low-PUFA + 18:2	Diff. in rank sum.	4.600	p > 0.05
						low-PUFA ; low-PUFA + 18:2	Diff. in rank sum.	-7.000	p > 0.05
	high-PUFA; low-PUFA ; low-PUFA + 18:3	KW-test	P = 0.0022	**P < 0.01	H = 12.28	high-PUFA; low-PUFA	Diff. in rank sum.	10.30	*p < 0.05
						high-PUFA; low-PUFA + 18:3	Diff. in rank sum.	-2.800	p > 0.05
						low-PUFA ; low-PUFA + 18:3	Diff. in rank sum.	-13.10	**p < 0.01
	high-PUFA; low-PUFA ; low-PUFA + 48h 18:3	KW-test	P = 0.0021	**P < 0.01	H = 12.36	high-PUFA; low-PUFA	Diff. in rank sum.	12.90	**p < 0.01
						high-PUFA; low-PUFA + 48h 18:3	Diff. in rank sum.	2.100	p > 0.05
						low-PUFA ; low-PUFA + 48h 18:3	Diff. in rank sum.	-10.80	*p < 0.05
	S3E Table: Statistical values for figure 3B "off"-transient
	Sample	test	statistical values			Mulitple comparison test
	high-PUFA; low-PUFA	Mann-Whitney test	P < 0.0001	****P < 0.0001	U = 0
	high-PUFA; low-PUFA ; low-PUFA + WO	KW-test	P < 0.0001	****P < 0.0001	H = 19.73	high-PUFA; low-PUFA	Diff. in rank sum.	13.80	**p < 0.01
						high-PUFA; low-PUFA + WO	Diff. in rank sum.	-2.400	p > 0.05
						low-PUFA ; low-PUFA + WO	Diff. in rank sum.	-16.20	***p < 0.001
	high-PUFA; low-PUFA ; low-PUFA + LO	KW-test	P < 0.0001	****P < 0.0001	H = 19.40	high-PUFA; low-PUFA	Diff. in rank sum.	15.40	***p < 0.001
						high-PUFA; low-PUFA + LO	Diff. in rank sum.	0.8000	p > 0.05
						low-PUFA ; low-PUFA + LO	Diff. in rank sum.	-14.60	***p < 0.001
	high-PUFA; low-PUFA ; low-PUFA + 18:0	KW-test	P < 0.0001	****P < 0.0001	H = 19.67	high-PUFA; low-PUFA	Diff. in rank sum.	16.1	***p < 0.001
						high-PUFA; low-PUFA + 18:0	Diff. in rank sum.	13.9	**p < 0.01
						low-PUFA ; low-PUFA + 18:0	Diff. in rank sum.	-2.2	p > 0.05
	high-PUFA; low-PUFA ; low-PUFA + 18:1	KW-test	P < 0.0001	****P < 0.0001	H = 19.36	high-PUFA; low-PUFA	Diff. in rank sum.	14.95	***p < 0.001
						high-PUFA; low-PUFA + 18:1	Diff. in rank sum.	15.05	***p < 0.001
						low-PUFA ; low-PUFA + 18:1	Diff. in rank sum.	0.1	p > 0.05
	high-PUFA; low-PUFA ; low-PUFA + 18:2	KW-test	P < 0.0001	****P < 0.0001	H = 19.35	high-PUFA; low-PUFA	Diff. in rank sum.	15.00	***p < 0.001
						high-PUFA; low-PUFA + 18:2	Diff. in rank sum.	0.0	p > 0.05
						low-PUFA ; low-PUFA + 18:2	Diff. in rank sum.	-15.00	***p < 0.001
	high-PUFA; low-PUFA ; low-PUFA + 18:3	KW-test	P < 0.0001	****P < 0.0001	H = 19.48	high-PUFA; low-PUFA	Diff. in rank sum.	15.70	***p < 0.001
						high-PUFA; low-PUFA + 18:3	Diff. in rank sum.	1.400	p > 0.05
						low-PUFA ; low-PUFA + 18:3	Diff. in rank sum.	-14.30	***p < 0.001
	high-PUFA; low-PUFA ; low-PUFA + 48h 18:3	KW-test	P < 0.0001	****P < 0.0001	H = 22	high-PUFA; low-PUFA	Diff. in rank sum.	18.2	***p < 0.01
						high-PUFA; low-PUFA + 48h 18:3	Diff. in rank sum.	6.400	p > 0.05
						low-PUFA ; low-PUFA + 48h 18:3	Diff. in rank sum.	-11.80	**p < 0.001
